# Supplementary material for: Development of a Generic PBK Model for Human Biomonitoring with an Application to Deoxynivalenol
Source: Toxins (Basel). 2023 Sep 13;15(9):569. doi: 10.3390/toxins15090569 (PMC10535232; doi:10.3390/toxins15090569)
Supplement: Supplementary file 1 [file toxins-15-00569-s001.zip]

Archive with 1 entries (1 files):
- toxins-2454448-supplementary.pdf
